# Supplementary material for: Postweaning Development Influences Endogenous VPAC1 Modulation of LTP Induced by Theta-Burst Stimulation: A Link to Maturation of the Hippocampal GABAergic System
Source: Biomolecules. 2024 Mar 20;14(3):379. doi: 10.3390/biom14030379 (PMC10968312; doi:10.3390/biom14030379)
Supplement: Supplementary file 1 [file biomolecules-14-00379-s001.zip]

Archive with 1 entries (1 files):
- biomolecules-2908441-supplementary.pdf
